# Supplementary material for: Microbial Role in Straw Organic Matter Depolymerization to Dissolved Organic Nitrogen Under Nitrogen Fertilizer Reduction in Coastal Saline Paddy Soil
Source: Microorganisms. 2025 Oct 10;13(10):2333. doi: 10.3390/microorganisms13102333 (PMC12566125; doi:10.3390/microorganisms13102333)
Supplement: Supplementary file 1 [file microorganisms-13-02333-s001.zip]

Archive with 1 entries (1 files):
- microorganisms-3833210-supplementary.pdf
